# Supplementary material for: Correlation between posterior tibial slope and sagittal alignment under weight-bearing conditions in osteoarthritic knees
Source: PLoS One. 2018 Sep 12;13(9):e0202488. doi: 10.1371/journal.pone.0202488 (PMC6135388; doi:10.1371/journal.pone.0202488)
Supplement: S1 File — (XLSX) [file pone.0202488.s001.xlsx]

## Sheet: Data
Case No	Sex	Age	3D HKA (sagittal) flexion +	Passing point: posterior+	Medial PTS:posterior slope+	Lateral PTS:posterior slope+
1	F	74	2.43	8.42	10.4	14.9
2	F	72	-0.4	7.05	4.95	3.01
3	F	77	31.9	458.81	12.72	9.45
4	F	62	18.81	293.79	11.41	3.46
5	M	74	11.86	151.008	11.92	15.7
6	F	74	-16.13	-174.01	5.56	5.66
7	F	71	17.04	148.61	4.27	14.93
8	F	71	14.45	176.92	7.53	5.83
9	F	70	9.62	141.52	5.53	17.16
10	F	77	9.79	216.64	22.85	20.77
11	F	70	6.44	101.91	8.97	10.51
12	F	78	6.83	136.13	11	8.05
13	F	76	7.49	102.58	2.72	7.8
14	F	65	14.65	200.03	6.16	20.71
15	F	78	9.8	178.02	14.31	23.61
16	F	65	20.79	282.31	9.49	18.08
17	F	78	27.68	363.1	14.9	13.96
18	F	74	21.18	251.66	11.34	14.56
19	F	76	-3.67	-78.78	4.74	10.13
20	F	76	3.68	36.33	-4.15	6.18
21	F	73	2.62	-28.47	5.31	7.43
22	F	75	10.9	123.53	6.08	10.69
23	F	72	8.82	119.4	12.85	16.47
24	M	82	19.76	220.08	13.25	17.82
25	F	75	-6.22	-74.39	2.74	13.78
26	F	74	-0.64	20.72	1.38	1.61
27	F	74	8.77	135.91	4.39	8.23
28	F	71	19.1	339.02	1.92	4.71
29	F	75	-2.91	-15.15	2.38	14.78
30	F	87	3.97	86.64	10.41	14.89
31	F	81	-9.16	-54.36	11.2	-20.91
32	F	65	17.82	234.24	16.07	22.4
33	F	77	3.36	42.98	12.85	4.46
34	F	74	16.68	211.92	4.99	9.41
35	M	69	10.11	270.06	28.49	13.46
36	F	73	8.42	141.03	12.58	4.42
37	F	74	13.06	133.68	7.15	11.9
38	F	79	-1.17	-10.84	6.98	19.42
39	F	69	3.43	-0.54	10.36	9.65
40	F	83	-10.22	-133.22	6.21	16.09
41	F	75	8.55	135.23	8.4	10.44
42	F	76	20.03	129.48	5.27	18.47
43	F	77	11.92	181.43	10.43	7.1
44	M	84	16.87	151.25	1.53	11.76
45	F	74	2.69	51.62	4.32	-4.58
46	F	70	4.17	18.44	12.91	16.27
47	F	77	7.35	114.74	10.19	4.86
48	F	78	13.54	169.2	8.1	17.23
49	F	66	9.62	131.03	10.4	15.68
50	F	79	10.06	115.01	4.42	10.27
51	F	79	2.79	61.98	7.95	0.89
52	F	77	8.8	125.52	10.79	12.76
53	F	78	9.95	132.8	10.04	20.25
54	F	76	12.72	165.56	4.08	-2.19
55	F	73	7.14	75.47	13.16	11.36
56	M	69	2.7	14.8337	5.59	3.12
57	F	83	13.82	180.12	20.35	18.49
58	F	76	1.11	-7.56	12.34	14.56
59	F	73	2.93	74.11	13.26	14.48
60	F	66	14.07	199.69	8.33	14.86
61	F	83	7.06	105.41	11.3	17.89
62	F	84	20.84	273.77	11.79	13.91
63	F	83	13.81	229.02	10.18	11.75
64	M	70	5.06	34.242	6.59	7.25
65	F	73	8.58	93.91	10.42	12.91
66	F	73	17.88	206.17	-0.12	12.56
67	F	77	9.41	116.21	7.62	3.91
68	F	80	13.76	181.23	10.06	2.05
69	F	81	4.15	71.68	11.27	-0.18
70	F	74	3.11	19.28	5.74	14.6
71	F	80	-4.82	-32.68	2.59	9.25
72	F	75	-0.01	16.07	14.71	10.31
73	F	77	11.83	149.78	15.81	16.58
74	F	83	11.29	141.75	10.07	16.33
75	F	74	7.79	128.67	10.08	6.07
76	F	77	8.09	137.53	9.98	22.38
77	M	77	19.51	241.7	6.92	18.03
78	M	80	7.27	99.11	2.46	3.97
79	M	73	-2.37	16.54	7.59	18.3
80	M	73	6.45	113.11	6.62	15.1
81	M	73	12.03	102.97	4.99	13.15
82	F	79	14.1	163.71	8.12	14.4
83	M	72	9.1	113.4	12.3	16.77
84	F	75	8.66	96.95	0.21	7.03
85	M	72	8.8	131.8	10.44	14.86
86	M	69	1.81	33.27	4.87	12.28
87	M	80	2.1	94.91	5.83	8.52
88	F	67	8.02	73.13	12.59	9.88
89	M	83	11.76	195.06	6.01	15.51
90	M	63	5.15	68.37	6.07	10.27
91	M	78	11.85	156.18	10.44	18.91
92	M	79	19.76	220.08	13.25	17.82
93	M	79	7.27	99.11	2.46	3.97
94	M	79	10.18	92.39	5.95	11.12
95	M	63	5.21	43.6817	1.64	6.74
96	F	80	6.5	106.95	0.93	7.92
97	F	80	1.83	72.5	0	1.74
98	F	69	2.14	66.16	3.08	4.12
99	M	78	7.76	35.76	12.35	17.91
100	F	62	-5.18	-29.01	6.41	5.11
101	F	69	-0.12	30.71	3.06	2.72
102	F	77	2.08	69.41	10.59	13.83
103	M	80	2.54	28.5307	6.18	8.28
104	F	75	-6.82	-52.05	2.49	4.78
105	M	75	8.94	127.832	9.58	2.99
106	F	75	13.91	180.94	8.56	-2.65
107	F	73	6.88	93.64	-1.14	-2.36
108	F	78	11.45	157.49	3.7	4.22
109	F	65	1.64	43.5	5.78	-16.21
110	F	71	8.41	110.94	6.77	3.47
111	F	78	16.96	213.86	6.17	13.25
112	M	71	6.75	78.0142	6.16	5.77
113	F	83	13.32	192.13	19.79	2.75
114	F	75	14.89	167.15	9.25	14.24
115	F	86	9.87	132.58	6.62	11.85
116	M	73	8.39	107.372	7.22	7.78
117	F	79	2.38	39.69	8.18	4.52
118	F	72	7.69	115.48	11.31	3.04
119	F	79	3.95	37.83	10.38	5.5
120	F	72	7.44	102.94	12.04	5.49
121	M	79	3.58	83.31	7.98	11.79
122	M	71	8.62	98.8262	7.18	6.87
123	F	72	-1.71	21.71	8.35	10.59
124	F	79	15.47	202.82	5.6	27.2
125	F	79	15.66	221.6	10.19	8.14
126	F	77	-10.91	-120.07	5.37	6.69
127	F	80	12.33	173.89	7.48	-0.02
128	F	71	7.44	258	31.05	26.38
129	F	69	1.34	48.47	4.51	0.05
130	F	73	16.92	270.21	9.94	4.51
131	F	69	10.64	159.51	10.79	-27.94
132	F	84	20.76	331.44	16.82	16.81
133	F	81	1.66	45.87	4.4	0
134	F	79	16.11	236.83	8.39	9.52
135	M	70	4.98	53.77	4.48	2.53
136	F	82	0.86	50.2	14.72	11.3
137	M	71	6.43	101.85	5.81	6.6
138	M	77	20.79	256.17	14.31	7.4
139	M	67	4.77	-39.43	2.8	6.89
140	F	80	-0.41	-88.49	6.88	13.27
